# Supplementary material for: The noncoding small RNA SsrA is released by Vibrio fischeri and modulates critical host responses
Source: PLoS Biol. 2020 Nov 3;18(11):e3000934. doi: 10.1371/journal.pbio.3000934 (PMC7665748; doi:10.1371/journal.pbio.3000934)
Supplement: S1 Data — Sheet 1: Counts in OMV and hemolymph samples. Sheet 2: Numerical values for Fig 1B. Sheet 3: Differential-expression analysis (Fig 1C). OMV, outer membrane vesicle; RNA-seq, RNA sequencing. (XLSX) [file pbio.3000934.s010.xlsx]

## Sheet: Counts-Fig1B
Gene_ID	Category	Description	Hemolymph	WT1	WT2	WT3	SMG7_1	SMG7_2	SMG7_3
GeneID:6175675	rRNA	VF_R0034	199	80552	69537	69781	80672	78081	72391
GeneID:6175676	rRNA	VF_R0033	423	152729	131507	130276	159885	150990	137847
GeneID:6175677	rRNA	VF_R0029	34	320	307	230	262	328	247
GeneID:6175687	rRNA	VF_R0015	227	75859	65062	65703	76989	74875	68566
GeneID:6175731	rRNA	VF_R0024;	201	79364	68699	69184	79143	77408	72501
GeneID:6175744	rRNA	VF_R0008	762	155373	132997	133472	161067	153377	137376
GeneID:6175745	rRNA	VF_R0007	494	79862	68943	68712	80361	78940	73161
GeneID:6175746	rRNA	VF_R0011	388	155986	134022	132108	161658	151425	137943
GeneID:6175750	rRNA	VF_R0012	245	71017	61980	60395	69660	67571	62134
GeneID:6175793	rRNA	VF_R0010	43	348	292	225	255	335	241
GeneID:6175795	rRNA	VF_R0026	44	368	327	257	272	377	257
GeneID:6175797	rRNA	VF_R0030	430	148851	128491	127334	154548	147087	134073
GeneID:6175799	rRNA	VF_R0025	33	97	117	81	134	154	78
GeneID:6175821	rRNA	VF_R0022	30	325	269	222	265	336	291
GeneID:6175824	rRNA	VF_R0018	211	73731	63935	64400	73292	71153	66629
GeneID:6175825	rRNA	VF_R0017	408	161708	138032	138829	167480	156990	145061
GeneID:6175827	rRNA	VF_R0023	382	156430	135076	134283	161698	153253	139904
GeneID:6175829	rRNA	VF_R0019	40	402	385	274	295	364	278
GeneID:6175831	rRNA	VF_R0013	33	344	303	233	264	330	282
GeneID:6175832	rRNA	VF_R0020	427	159104	136628	137162	165154	156071	143955
GeneID:6175833	rRNA	VF_R0016	45	368	347	267	324	370	277
GeneID:6175834	rRNA	VF_R0021	244	81927	70657	70746	82968	80982	74857
GeneID:6175844	rRNA	VF_R0014	404	151399	130980	128996	155907	146622	134200
GeneID:6175848	rRNA	VF_R0009	64	370	341	252	308	378	313
GeneID:6175857	rRNA	VF_R0028	235	80646	69509	69657	81645	79212	73349
GeneID:6175881	rRNA	VF_R0003	70	391	368	269	303	348	277
GeneID:6175887	rRNA	VF_R0027	369	156637	134561	134534	165102	155681	141681
GeneID:6175888	rRNA	VF_R0001	472	72164	61178	62843	74230	71923	65326
GeneID:6175889	rRNA	VF_R0002	729	161120	139052	138157	166264	157486	143092
GeneID:6175890	rRNA	VF_R0004	486	82961	71305	71158	83986	81726	74797
GeneID:6175891	rRNA	VF_R0032	42	342	311	256	247	344	224
GeneID:6175893	rRNA	VF_R0006	52	350	357	268	291	364	261
GeneID:6175894	rRNA	VF_R0005	726	140631	121235	120850	151032	144402	127705
GeneID:6175895	rRNA	VF_R0031	249	79762	68142	68531	80195	77494	71536
GeneID:6175919	rRNA	VF_AR0001	519	81080	70311	70225	81298	80404	74492
GeneID:6175924	rRNA	VF_AR0002	705	147722	127173	126092	152623	144664	133609
GeneID:6175925	rRNA	VF_AR0003	97	381	351	264	331	396	303
GeneID:6175767	sRNA	VF_2651	43	548	466	220	542	622	224
GeneID:6175802	sRNA	VF_2654	18	1375	1196	840	2101	2291	899
GeneID:6175820	sRNA	VF_2599	31	0	0	0	0	0	0
GeneID:6175835	sRNA	VF_2593	7	1963	1796	1696	1729	1723	1056
GeneID:6175868	sRNA	VF_2577	4	3975	3379	3450	3122	2960	2690
GeneID:6175896	sRNA	VF_A1194	4	0	0	0	0	0	0
GeneID:6175783	tmRNA	VF_2639	306	3606	2969	1815	3	4	3
GeneID:3279814	tRNA	VF_T0001	670	0	0	0	0	0	0
GeneID:6175670	tRNA	VF_T0039	22	0	0	0	0	0	0
GeneID:6175672	tRNA	VF_T0007	59	0	0	0	0	0	0
GeneID:6175673	tRNA	VF_T0079	46	0	0	0	0	0	0
GeneID:6175674	tRNA	VF_T0081	52	0	0	0	0	0	0
GeneID:6175678	tRNA	VF_T0038	465	0	0	0	0	0	0
GeneID:6175679	tRNA	VF_T0041	4	0	0	0	0	0	0
GeneID:6175681	tRNA	VF_T0080	132	0	0	0	0	0	0
GeneID:6175683	tRNA	VF_T0025	271	4	3	4	2	12	6
GeneID:6175684	tRNA	VF_T0036	844	0	0	0	0	0	0
GeneID:6175685	tRNA	VF_T0078	110	0	0	0	0	0	0
GeneID:6175689	tRNA	VF_T0059	45	0	0	0	0	0	0
GeneID:6175690	tRNA	VF_T0050	355	0	0	0	0	0	0
GeneID:6175691	tRNA	VF_T0029	485	0	0	0	0	0	0
GeneID:6175693	tRNA	VF_T0010	73	3	5	0	5	0	1
GeneID:6175694	tRNA	VF_T0042	48	0	0	0	0	0	0
GeneID:6175695	tRNA	VF_T0012	49	12	6	4	18	11	4
GeneID:6175696	tRNA	VF_T0037	19	0	0	0	0	0	0
GeneID:6175697	tRNA	VF_T0013	529	6	2	1	9	10	0
GeneID:6175698	tRNA	VF_T0015	911	0	0	0	0	0	0
GeneID:6175699	tRNA	VF_T0028	20	0	0	0	0	0	0
GeneID:6175700	tRNA	VF_T0033	7	0	0	0	0	0	0
GeneID:6175701	tRNA	VF_T0023	273	3	3	2	3	2	2
GeneID:6175702	tRNA	VF_T0034	448	0	0	0	0	0	0
GeneID:6175703	tRNA	VF_T0040	705	0	0	0	0	0	0
GeneID:6175705	tRNA	VF_T0076	65	0	0	0	0	0	0
GeneID:6175707	tRNA	VF_T0011	770	12	2	0	5	13	0
GeneID:6175708	tRNA	VF_T0082	114	0	0	0	0	0	0
GeneID:6175709	tRNA	VF_T0008	513	5	3	1	9	8	2
GeneID:6175713	tRNA	VF_T0014	776	0	0	0	0	0	0
GeneID:6175714	tRNA	VF_T0032	27	0	0	0	0	0	0
GeneID:6175715	tRNA	VF_T0083	58	0	0	0	0	0	0
GeneID:6175716	tRNA	VF_T0035	21	0	0	0	0	0	0
GeneID:6175717	tRNA	VF_T0009	760	0	0	0	0	0	0
GeneID:6175718	tRNA	VF_T0006	81	0	0	0	0	0	0
GeneID:6175719	tRNA	VF_T0024	258	0	0	0	0	0	0
GeneID:6175720	tRNA	VF_T0030	10	0	0	0	0	0	0
GeneID:6175721	tRNA	VF_T0031	716	0	0	0	0	0	0
GeneID:6175722	tRNA	VF_T0077	39	0	0	0	0	0	0
GeneID:6175723	tRNA	VF_T0065	40	0	0	0	0	0	0
GeneID:6175724	tRNA	VF_T0073	69	0	0	0	0	0	0
GeneID:6175726	tRNA	VF_T0061	36	3	1	0	8	4	0
GeneID:6175727	tRNA	VF_T0067	52	0	0	0	0	0	0
GeneID:6175728	tRNA	VF_T0064	61	5	1	0	4	5	1
GeneID:6175729	tRNA	VF_T0048	284	0	0	0	0	0	0
GeneID:6175730	tRNA	VF_T0094	8130	0	0	0	0	0	0
GeneID:6175732	tRNA	VF_T0074	743	0	0	0	0	0	0
GeneID:6175737	tRNA	VF_T0053	333	0	0	0	0	0	0
GeneID:6175738	tRNA	VF_T0075	988	3	0	0	5	11	0
GeneID:6175740	tRNA	VF_T0069	210	0	0	0	0	0	0
GeneID:6175741	tRNA	VF_T0106	163	0	0	0	0	0	0
GeneID:6175742	tRNA	VF_T0051	278	0	0	0	0	0	0
GeneID:6175743	tRNA	VF_T0026	48	0	0	0	0	0	0
GeneID:6175748	tRNA	VF_T0019	130	6	1	2	4	3	4
GeneID:6175749	tRNA	VF_T0054	51	0	0	0	0	0	0
GeneID:6175753	tRNA	VF_T0049	46	0	0	0	0	0	0
GeneID:6175760	tRNA	VF_T0058	43	0	0	0	0	0	0
GeneID:6175761	tRNA	VF_T0046	104	0	0	0	0	0	0
GeneID:6175768	tRNA	VF_T0062	213	0	0	0	0	0	0
GeneID:6175771	tRNA	VF_T0060	308	1	0	2	5	3	5
GeneID:6175772	tRNA	VF_T0057	40	0	0	0	0	0	0
GeneID:6175773	tRNA	VF_T0066	32	0	0	0	0	0	0
GeneID:6175774	tRNA	VF_T0056	52	0	0	0	0	0	0
GeneID:6175778	tRNA	VF_T0068	41	0	0	0	0	0	0
GeneID:6175779	tRNA	VF_T0052	52	0	0	0	0	0	0
GeneID:6175780	tRNA	VF_T0107	188	0	0	0	0	0	0
GeneID:6175782	tRNA	VF_T0105	79	0	0	0	0	0	0
GeneID:6175784	tRNA	VF_T0055	50	0	0	0	0	0	0
GeneID:6175785	tRNA	VF_T0005	56	0	0	0	0	0	0
GeneID:6175790	tRNA	VF_T0063	30	9	3	3	10	8	1
GeneID:6175794	tRNA	VF_T0101	30	0	0	0	0	0	0
GeneID:6175796	tRNA	VF_T0100	41	3	13	3	8	13	2
GeneID:6175798	tRNA	VF_T0096	41	3	3	3	2	3	0
GeneID:6175800	tRNA	VF_T0098	42	12	3	2	9	7	3
GeneID:6175801	tRNA	VF_T0099	220	15	4	7	13	6	1
GeneID:6175803	tRNA	VF_T0097	205	8	2	2	6	5	3
GeneID:6175809	tRNA	VF_T0004	742	0	0	0	0	0	0
GeneID:6175812	tRNA	VF_T0018	263	11	10	7	8	10	14
GeneID:6175813	tRNA	VF_T0045	421	0	0	0	0	0	0
GeneID:6175815	tRNA	VF_T0016	693	12	11	9	8	15	3
GeneID:6175818	tRNA	VF_T0095	91	0	0	0	0	0	0
GeneID:6175823	tRNA	VF_T0093	663	0	0	0	0	0	0
GeneID:6175826	tRNA	VF_T0090	702	0	0	0	0	0	0
GeneID:6175828	tRNA	VF_T0087	753	19	8	5	19	18	8
GeneID:6175830	tRNA	VF_T0091	189	0	0	0	0	0	0
GeneID:6175836	tRNA	VF_T0086	108	17	16	7	18	27	1
GeneID:6175837	tRNA	VF_T0089	87	0	0	0	0	0	0
GeneID:6175838	tRNA	VF_T0088	44	0	0	0	0	0	0
GeneID:6175839	tRNA	VF_T0092	189	0	0	0	0	0	0
GeneID:6175840	tRNA	VF_T0021	279	3	1	3	6	5	4
GeneID:6175841	tRNA	VF_T0044	62	0	0	0	0	0	0
GeneID:6175842	tRNA	VF_T0085	384	0	0	0	0	0	0
GeneID:6175843	tRNA	VF_T0072	8005	0	0	0	0	0	0
GeneID:6175845	tRNA	VF_T0071	723	0	0	0	0	0	0
GeneID:6175846	tRNA	VF_T0070	45	0	0	0	0	0	0
GeneID:6175847	tRNA	VF_T0084	374	22	14	15	32	34	11
GeneID:6175849	tRNA	VF_T0043	87	0	0	0	0	0	0
GeneID:6175854	tRNA	VF_T0027	668	0	0	0	0	0	0
GeneID:6175859	tRNA	VF_T0104	186	0	0	0	0	0	0
GeneID:6175861	tRNA	VF_T0017	124	9	6	7	10	11	8
GeneID:6175862	tRNA	VF_T0020	274	0	0	0	0	0	0
GeneID:6175866	tRNA	VF_T0022	247	7	1	1	4	1	3
GeneID:6175871	tRNA	VF_T0103	177	0	0	0	0	0	0
GeneID:6175878	tRNA	VF_T0047	241	0	0	0	0	0	0
GeneID:6175882	tRNA	VF_T0102	93	0	0	0	0	0	0
GeneID:6175885	tRNA	VF_T0003	7354	2	3	0	5	3	3
GeneID:6175886	tRNA	VF_T0002	309	0	0	0	0	0	0
GeneID:6175899	tRNA	VF_AT0011	40	0	0	0	0	0	0
GeneID:6175901	tRNA	VF_AT0009	52	0	0	0	0	0	0
GeneID:6175905	tRNA	VF_AT0001	63	0	0	0	0	0	0
GeneID:6175910	tRNA	VF_AT0002	44	8	1	0	5	13	2
GeneID:6175916	tRNA	VF_AT0010	773	0	0	0	0	0	0
GeneID:6175917	tRNA	VF_AT0003	282	0	0	0	0	0	0
GeneID:6175920	tRNA	VF_AT0004	311	0	0	0	0	0	0
GeneID:6175922	tRNA	VF_AT0005	141	0	0	0	0	0	0
GeneID:6175923	tRNA	VF_AT0006	86	0	0	0	0	0	0
GeneID:6175926	tRNA	VF_AT0007	674	0	0	0	0	0	0
GeneID:6175935	tRNA	VF_AT0008	291	0	0	0	0	0	0

## Sheet: Fig1B-numerical
	rRNA	sRNA	tRNA
H-lymph	22.2222	3.7037	74.0741
OMVs	53.6232	7.24638	39.1304

## Sheet: DE_analyses-Fig1C
Name	FC	logFC	logCPM	P-Value	FDR
GeneID:6175910	2.07107	1.05038	1.37504	0.137414	0.66656
GeneID:6175878	1.20722	0.271693	0.268655	0.803801	0.99694
GeneID:6175753	8.74776	3.12891	-0.0718951	0.05443	0.543518
GeneID:6175917	3.56887	1.83547	-0.278357	0.256716	0.66656
GeneID:6175919	-1.00192	-0.00276029	14.8269	0.979659	0.99694
GeneID:6175916	8.81363	3.13974	-0.0714689	0.0537759	0.543518
GeneID:6175871	3.59902	1.84761	-0.277928	0.255232	0.66656
GeneID:6175750	-1.03615	-0.0512366	14.606	0.640005	0.99694
GeneID:6175744	1.00181	0.00261435	15.7577	0.979704	0.99694
GeneID:6175866	-1.16805	-0.224098	0.877963	0.783112	0.99694
GeneID:6175745	1.0009	0.00130436	14.8017	0.9904	0.99694
GeneID:6175746	-1.00027	-0.000394106	15.7568	0.99694	0.99694
GeneID:6175868	-1.31651	-0.396722	10.2854	0.0193357	0.486566
GeneID:6175861	1.23135	0.300235	1.99767	0.602778	0.99694
GeneID:6175862	-1.28027	-0.356453	0.54635	0.706669	0.99694
GeneID:6175741	-1.04661	-0.0657214	-0.171631	0.965324	0.99694
GeneID:6175742	2.52321	1.33526	0.342533	0.226047	0.66656
GeneID:6175743	4.01101	2.00397	0.877596	0.02667	0.543518
GeneID:6175748	1.15701	0.210404	1.02032	0.786837	0.99694
GeneID:6175749	1.62394	0.699495	-0.0719167	0.621871	0.99694
GeneID:6175905	3.15696	1.65854	0.720886	0.0771071	0.620607
GeneID:6175778	6.15049	2.6207	-0.171464	0.112619	0.620607
GeneID:6175899	1.08404	0.116413	0.663397	0.896286	0.99694
GeneID:6175812	1.08094	0.112284	2.19236	0.837652	0.99694
GeneID:6175779	-1.07746	-0.107633	0.480802	0.912792	0.99694
GeneID:6175813	-3.77293	-1.91568	-0.277794	0.233084	0.66656
GeneID:6175773	6.15049	2.6207	-0.171464	0.112619	0.620607
GeneID:6175894	1.03377	0.0479129	15.6403	0.643302	0.99694
GeneID:6175774	2.30779	1.20651	0.0211697	0.371586	0.846073
GeneID:6175895	-1.00839	-0.0120606	14.7876	0.911482	0.99694
GeneID:6175896	-6.50275	-2.70105	-0.171069	0.0963672	0.620607
GeneID:6175818	-3.73521	-1.90119	-0.278276	0.23478	0.66656
GeneID:6175935	3.57749	1.83895	-0.278233	0.256288	0.66656
GeneID:6175815	-1.32102	-0.401648	2.15011	0.468294	0.936587
GeneID:6175890	-1.00114	-0.00165021	14.8516	0.987822	0.99694
GeneID:6175891	-1.19168	-0.252996	6.78454	0.291822	0.719827
GeneID:6175771	3.73065	1.89943	0.828228	0.0377984	0.543518
GeneID:6175772	8.68268	3.11814	-0.0723212	0.0550863	0.543518
GeneID:6175893	-1.1393	-0.188145	6.9179	0.429931	0.906085
GeneID:6175920	1.3361	0.418026	0.108322	0.732454	0.99694
GeneID:6175887	1.01621	0.0231977	15.7814	0.821164	0.99694
GeneID:6175767	1.04874	0.0686539	7.36587	0.891581	0.99694
GeneID:6175800	1.05934	0.0831608	1.60279	0.897075	0.99694
GeneID:6175888	1.00883	0.0126862	14.6585	0.907552	0.99694
GeneID:6175768	8.37108	3.06541	0.663257	0.00557098	0.274835
GeneID:6175922	-6.49854	-2.70011	-0.171102	0.0964439	0.620607
GeneID:6175801	-1.38238	-0.467153	1.87579	0.432506	0.906085
GeneID:6175889	-1.00366	-0.00526815	15.8092	0.958992	0.99694
GeneID:6175802	1.43753	0.523588	9.0864	0.178365	0.66656
GeneID:6175885	1.98524	0.989316	0.827927	0.249094	0.66656
GeneID:6175886	-1.04661	-0.0657214	-0.171631	0.965324	0.99694
GeneID:6175809	-3.77293	-1.91568	-0.277794	0.233084	0.66656
GeneID:6175803	1.10235	0.140584	1.26721	0.843767	0.99694
GeneID:6175924	1.00583	0.0083907	15.6874	0.935188	0.99694
GeneID:6175804	-3.73521	-1.90119	-0.278276	0.23478	0.66656
GeneID:6175925	-1.031	-0.044051	7.0133	0.852688	0.99694
GeneID:6175926	6.17136	2.62559	-0.171284	0.112176	0.620607
GeneID:6175760	2.90297	1.53753	0.412513	0.153449	0.66656
GeneID:6175881	-1.18105	-0.240067	6.9657	0.312891	0.746902
GeneID:6175761	36.6643	5.19631	0.719362	0.000143119	0.0105908
GeneID:6175882	3.57749	1.83895	-0.278233	0.256288	0.66656
GeneID:6175678	8.68268	3.11814	-0.0723212	0.0550863	0.543518
GeneID:6175799	1.14648	0.197206	5.41125	0.461557	0.935759
GeneID:6175832	1.00558	0.0080336	15.7979	0.937543	0.99694
GeneID:6175833	-1.08078	-0.112067	6.96147	0.637469	0.99694
GeneID:6175713	1.36986	0.454033	0.481089	0.643779	0.99694
GeneID:6175834	1.00122	0.00175619	14.8401	0.987048	0.99694
GeneID:6175835	-1.30525	-0.384326	9.30711	0.0479375	0.543518
GeneID:6175714	3.59902	1.84761	-0.277928	0.255232	0.66656
GeneID:6175795	-1.12006	-0.16358	6.89026	0.493061	0.972974
GeneID:6175674	-1.4837	-0.569196	0.108079	0.640019	0.99694
GeneID:6175796	1.10362	0.142246	1.77627	0.815652	0.99694
GeneID:6175675	-1.01607	-0.0230006	14.8053	0.831943	0.99694
GeneID:6175830	-1.83818	-0.878282	-0.0713564	0.536619	0.99694
GeneID:6175676	1.01291	0.0185051	15.7403	0.857236	0.99694
GeneID:6175797	1.00745	0.0107142	15.7019	0.917229	0.99694
GeneID:6175798	-1.87354	-0.905765	0.722008	0.30563	0.741528
GeneID:6175677	-1.09262	-0.127787	6.75884	0.594732	0.99694
GeneID:6175831	-1.06648	-0.0928574	6.81023	0.698297	0.99694
GeneID:6175715	1.22403	0.291635	0.268578	0.790865	0.99694
GeneID:6175836	1.0621	0.0869226	2.63132	0.859781	0.99694
GeneID:6175716	3.57749	1.83895	-0.278233	0.256288	0.66656
GeneID:6175837	3.57749	1.83895	-0.278233	0.256288	0.66656
GeneID:6175838	6.15049	2.6207	-0.171464	0.112619	0.620607
GeneID:6175717	1.61493	0.691469	0.7202	0.434676	0.906085
GeneID:6175839	1.33894	0.421089	0.108444	0.730775	0.99694
GeneID:6175718	-1.05258	-0.0739326	0.480485	0.938824	0.99694
GeneID:6175670	-1.03784	-0.0535834	-0.171204	0.970022	0.99694
GeneID:6175672	2.98126	1.57592	0.108364	0.225393	0.66656
GeneID:6175793	-1.10677	-0.146361	6.75818	0.54232	0.99694
GeneID:6175794	6.12277	2.61418	-0.171711	0.113219	0.620607
GeneID:6175790	1.18068	0.239622	1.5415	0.714169	0.99694
GeneID:6175821	1.03107	0.0441486	6.76876	0.854089	0.99694
GeneID:6175701	-1.21073	-0.275873	0.776356	0.746091	0.99694
GeneID:6175702	1.6392	0.712996	-0.072364	0.616374	0.99694
GeneID:6175703	3.57749	1.83895	-0.278233	0.256288	0.66656
GeneID:6175824	-1.02249	-0.0320936	14.6793	0.768677	0.99694
GeneID:6175784	2.32949	1.22001	0.0207234	0.366939	0.846073
GeneID:6175785	-1.06903	-0.0963084	0.0216059	0.942126	0.99694
GeneID:6175820	6.46607	2.69289	0.479651	0.0197257	0.486566
GeneID:6175829	-1.20716	-0.271615	6.99682	0.252954	0.66656
GeneID:6175708	1.33894	0.421089	0.108444	0.730775	0.99694
GeneID:6175709	1.9328	0.950692	1.34039	0.182102	0.66656
GeneID:6175825	1.00192	0.00276118	15.8138	0.978494	0.99694
GeneID:6175705	-1.04409	-0.0622394	-0.171507	0.966674	0.99694
GeneID:6175827	-1.00054	-0.000773934	15.7696	0.993987	0.99694
GeneID:6175828	1.32442	0.405365	2.49151	0.42738	0.906085
GeneID:6175707	1.22168	0.288868	1.47618	0.679341	0.99694
GeneID:6175780	3.57749	1.83895	-0.278233	0.256288	0.66656
GeneID:6175782	-3.77293	-1.91568	-0.277794	0.233084	0.66656
GeneID:6175783	-854.492	-9.73892	9.09205	9.98797e-121	1.47822e-118
GeneID:6175854	3.28069	1.714	0.480136	0.104336	0.620607
GeneID:6175857	-1.00243	-0.00349829	14.8145	0.974239	0.99694
GeneID:6175697	1.93288	0.95075	1.33939	0.182082	0.66656
GeneID:6175730	1.51819	0.602353	0.34217	0.570946	0.99694
GeneID:6175698	1.34899	0.431875	0.108869	0.724885	0.99694
GeneID:6175731	-1.01282	-0.0183727	14.7905	0.8655	0.99694
GeneID:6175699	-6.55596	-2.71281	-0.170653	0.0953995	0.620607
GeneID:6175732	2.89272	1.53243	0.663798	0.107538	0.620607
GeneID:6175737	8.74776	3.12891	-0.0718951	0.05443	0.543518
GeneID:6175738	4.56197	2.18966	0.972257	0.0134515	0.486566
GeneID:6175859	2.92386	1.54787	0.411918	0.150801	0.66656
GeneID:6175693	-1.40849	-0.49415	0.721453	0.57202	0.99694
GeneID:6175694	-1.83256	-0.873857	-0.0712657	0.538312	0.99694
GeneID:6175695	1.39482	0.480083	2.0827	0.396338	0.888758
GeneID:6175690	-3.73521	-1.90119	-0.278276	0.23478	0.66656
GeneID:6175691	-1.4875	-0.572886	0.108826	0.638101	0.99694
GeneID:6175689	2.92863	1.55023	0.412039	0.1502	0.66656
GeneID:6175843	-1.05009	-0.0705074	0.479746	0.941473	0.99694
GeneID:6175722	-1.04661	-0.0657214	-0.171631	0.965324	0.99694
GeneID:6175723	8.71965	3.12427	-0.0720749	0.0547102	0.543518
GeneID:6175844	-1.00676	-0.00971529	15.7153	0.924864	0.99694
GeneID:6175724	-1.06277	-0.087831	0.480748	0.928081	0.99694
GeneID:6175840	1.9548	0.967022	1.10781	0.210048	0.66656
GeneID:6175841	3.68662	1.8823	0.190115	0.135232	0.66656
GeneID:6175720	3.56887	1.83547	-0.278357	0.256716	0.66656
GeneID:6175687	-1.00139	-0.00200255	14.726	0.985322	0.99694
GeneID:6175842	2.42152	1.27592	0.774322	0.152746	0.66656
GeneID:6175721	-1.93638	-0.953364	0.190677	0.414184	0.906085
GeneID:3279814	1.62761	0.702751	-0.0717936	0.620541	0.99694
GeneID:6175726	2.64186	1.40156	0.825858	0.111428	0.620607
GeneID:6175847	1.39961	0.485025	3.14437	0.27348	0.686018
GeneID:6175848	-1.02526	-0.0359872	6.96844	0.879672	0.99694
GeneID:6175728	1.54348	0.626186	0.826546	0.45856	0.935759
GeneID:6175729	-1.04661	-0.0657214	-0.171631	0.965324	0.99694
GeneID:6175681	-1.46228	-0.548222	0.605281	0.551669	0.99694
GeneID:6175683	1.68548	0.753161	1.44756	0.270327	0.686018
GeneID:6175684	2.32455	1.21695	0.0206005	0.367992	0.846073
