# Supplementary material for: The noncoding small RNA SsrA is released by Vibrio fischeri and modulates critical host responses
Source: PLoS Biol. 2020 Nov 3;18(11):e3000934. doi: 10.1371/journal.pbio.3000934 (PMC7665748; doi:10.1371/journal.pbio.3000934)
Supplement: S2 Data — Sheet 1: CFU per squid. Fig 2A. Sheet 2: Number of hemocytes trafficking into the light-organ appendages after 16 and 18 h post colonization. Fig 2B. Sheet 3: Number of hemocytes trafficking into the light-organ appendages after 3 h inoculation with WT or ΔssrA OMVs. Fig 2C. Sheet 4: Number of apoptotic nuclei per appendage. Fig 2D. Sheet 5: RLU per CFU of symbionts either within the light organ, or within a homogenate of the light organ, of a 24-h juvenile. Fig 2E. CFU, colony-forming units; OMV, outer membrane vesicle; RLU, relative light units. (XLSX) [file pbio.3000934.s011.xlsx]

## Sheet: Fig2A-CFU ml
Clutch	WT 24h	ΔssrA 24 h	ΔssrA + ssrA 24 h	WT 48 h	ΔssrA 48h	ΔssrA + ssrA 48h
1	112000	277200	137200	164920	92120	40040
1	778400	126000	280000	74130	85680	39480
1	1321600	126000	198800	647640	53620	23380
1	579600	39200	344400	149800	31360	119280
1	302400	81200	159600	50750	53760	151200
1	154000	204400	165200	81200	40460	126000
1	725200	445200	89600	67410	350	58800
1	893200	86800	285600	157920	44940	467600
1	375200	308000	280000	55860	50680	232400
2	982800	229040	131600	164920	85680	50820
2	322000	562800	809200	74130	53620	96460
2	366800	809200	462000	647640	31360	337120
2	232400	299600	266000	149800	53760	51660
2	224000	365120	481600	50750	40460	126000
2	714000	677600	333200	81200	50	61460
2	336000	1022000	187600	67410	44940	397320
2	697200	201600	221200	157920	36960	134680
2	873600	183960	481600	55860	28420	175840
2	431200	834400	288400	40950	42420	54040
3	355600	232400	243600	369600	92890	84000
3	291200	98000	341600	224000	93660	143360
3	145600	95200	142800	100800	176820	284480
3	316400	100800	285600	179200	111720	853720
3	744800	434000	106400	187600	44380	95200
3	112000	313600	473200	271600	148680	1075200
3	196000	215600	229600	126000	102720	78400
3	142800	688800	92400	58800	20720	39200
3	204400	103600	277200	114800	132360	39200
3	420000	999600		70000	28910	226800
4	982800	229040	131600	45920	58660	25200
4	322000	562800	809200	8400	49980	14000
4	366800	809200	462000	25900	35420	170240
4	232400	299600	266000	89740	66920	53900
4	224000	365120	481600	117880	70000	53200
4	714000	677600	333200	106400	74480	39900
4	336000	1022000	187600	33600	31360	39060
4	697200	201600	221200	64400	35560	36540
4	873600	183960	481600	87920	92960	10640
4	431200	834400	288400	17640	100240	34160
5	355600	232400	243600	369600	92890	84000
5	291200	98000	341600	224000	93660	143360
5	145600	95200	142800	100800	176820	284480
5	316400	100800	285600	179200	111720	853720
5	744800	434000	106400	187600	44380	95200
5	112000	313600	473200	271600	148680	1075200
5	196000	215600	229600	126000	102720	78400
5	142800	688800	92400	58800	20720	39200
5	204400	103600	277200	114800	132360	39200
5	420000	999600	301403	70000	28910	226800
6	157640	389200	130724	131600	47600	53000
6	168000	282800	809089	137200	67200	37493
6	168560	319200	462111	188720	72800	35553
6	170520	43960	265100	199640	78400	40063
6	180600	246400	482500	212800	106400	54100
6	198800	151200	333989	255920	140000	34626
6	210000	125160	188167	257600	156800	47791
6	249200	165200	220213	267400	162400	23324
6	313600	361200	481023	326480	162400	13789
6	336000	210000	288866	341600	173600	173351

## Sheet: Fig2B
WT 16h	ΔssrA 16h	APO 16h	WT 16h	ΔssrA 16h	APO 16h
6	1	1	10	11	2
4	0	2	5	3	0
1	7	2	11	0	0
6	9	5	13	12	1
5	4	0	7	11	1
3	8	1	5	11	2
9	2	4	6	11	3
2	6	0	5	1	0
6	7	2	5	5	0
5	6	1	11	3	1

## Sheet: Fig2C
WT OMVs	ΔssrA OMVs	APO
7	9	3
9	12	3
8	5	1
3	3	2
8	9	6
5	7	1
5	5	1
12	4	3
11	0	1
8	11	5

## Sheet: Fig2D
APO	WT	ΔssrA
6	13	42
12	31	31
1	11	46
3	35	36
2	17	12
0	51	13
3	47	37
0	42	33
0	43	33
1	36	42

## Sheet: Fig2E
biolum. in squid			biolum. in homogenate
WT	ΔssrA	ΔssrA + ssrA	WT	ΔssrA	ΔssrA + ssrA
0.000227746	0.000274191	0.000129381	0.00049715	0.00063361	0.000378324
0.000193996	0.000299095	0.000304594	0.000201674	0.000832773	0.000950883
0.000227218	0.000225417	0.000770701	0.000478571	0.00085181	0.00137612
0.000249945	0.000170862	0.000665462	0.000490628	0.00101176	0.000938554
0.00101366	0.000110203	0.000205089	0.00175357	0.000597845	0.000207656
0.000324056	0.000249528	0.000205977	0.000162636	0.00107322	0.000605831
0.00105935	8.17573e-05	0.000171893	0.00127968	0.000496588	0.000811733
0.000477352	0.000110159	0.000135784	0.00052439	0.000147838	0.000324717
0.000581217	0.000182593	0.00044906	0.000297751	0.000443122	0.000481767
3.93279e-05	0.000113827	0.000143458	0.000269623	0.000441751	0.000270455
0.000519737	1.39779e-05	0.000322041	0.000106302	0.000758333	0.000564516
0.000716346	4.62131e-05	0.00112406	7.68398e-05	0.000173615	0.00027502
0.000806515	9.61437e-05	0.000397269	6.527e-05	4.20431e-05	0.000785714
3.76361e-05	0.000104491	0.000625	0.000222654	0.000153376	0.00018407
0.000893452	1.90789e-05	6.67288e-05	0.00039264	0.000440533	0.00017134
0.000744458	0.000132143	0.00074017	0.00013701	7.46782e-05	6.7472e-05
0.000107747	3.58108e-05	2.64275e-05	0.0023126	0.000744301	0.000735023
0.000140252	0.000152736	6.89998e-05	0.000192424	7.54987e-05	0.000450832
9.94063e-05	2.02461e-05	0.000537465	2.68778e-05	8.44555e-05	0.00121324
0.000755618	2.12441e-05	0.000252419	0.000432149	6.59631e-05	0.000125062
0.000129878	2.19139e-05	0.000395205	0.000128151	7.50988e-05	0.000814286
0.000337592	4.50311e-05	5.45868e-05	0.000107143	0.000194754	0.0009473
0.000119218	5.46875e-05	0.000585213	0.00113379	8.92857e-05	0.000573832
0.000412689	1.72619e-05	0.000205742	0.000201825	0.000158613	0.00152143
0.00237732	8.60792e-05	0.000264808	0.00158665	2.05882e-05	0.000856647
0.00035709	2.64472e-05	0.000118046		0.000976474	9.53309e-05
