# Supplementary material for: The noncoding small RNA SsrA is released by Vibrio fischeri and modulates critical host responses
Source: PLoS Biol. 2020 Nov 3;18(11):e3000934. doi: 10.1371/journal.pbio.3000934 (PMC7665748; doi:10.1371/journal.pbio.3000934)
Supplement: S3 Data — Sheet 1: Cytoplasm area (μm2) values after 24 or 48 h post colonization. Fig 3A’. Sheet 2: Differential-expression analysis. Fig 3B. Sheet 3: Relative fluorescence intensity of laccase-3 transcript. Fig 3C’. Sheet 4: Relative expression values of light-organ laccase-3 after 24 h post colonization. Fig 3D. RNA-seq, RNA sequencing. (XLSX) [file pbio.3000934.s012.xlsx]

## Sheet: Fig3A
	APO					WT					ΔssrA					Δlux
24 h	18.6845	13.6494	17.4611	11.1251	16.5401	10.589	9.4931	19.5339	17.2434	15.1032	27.7684	25.7147	21.2172	19.6011	33.4926	16.1117	11.672	12.1136	16.2901	16.8485
48 h	15.5441	12.244	17.9427	11.0587	18.7667	25.8934	23.7682	25.3276	20.5065	21.6703	28.9544	32.418	29.5594	18.3645	30.7465	17.8201	14.2261	19.2009	20.3466	13.0447

## Sheet: DE_analysis-Fig3B
id	Contrast	Description	Regulated in	logFC	logCPM	PValue	FDR	Length	GO IDs	GO Names	InterPro IDs	InterPro GO IDs	InterPro GO Names
c41941_f2p4_2291	SMG11 vs dssrA	hypothetical protein OCBIM_22034536mg	UP in dssrA	-4.29947	1.28929	1.78105e-09	7.66119e-06	2291	F:GO:0004252; F:GO:0005044; P:GO:0006508; P:GO:0006898; C:GO:0016020	F:serine-type endopeptidase activity; F:scavenger receptor activity; P:proteolysis; P:receptor-mediated endocytosis; C:membrane	IPR002172 (PFAM); IPR000998 (PFAM); G3DSA:4.10.400.10 (GENE3D); mobidb-lite (MOBIDB_LITE); mobidb-lite (MOBIDB_LITE); mobidb-lite (MOBIDB_LITE); PS51257 (PROSITE_PROFILES); IPR002172 (PROSITE_PROFILES); IPR002172 (CDD); IPR013320 (SUPERFAMILY); IPR036055 (SUPERFAMILY)	F:GO:0005515; C:GO:0016020	F:protein binding; C:membrane
c139080_f1p26_1046	SMG11 vs dssrA	ADP,ATP carrier protein 3	UP in dssrA	-3.71837	0.837016	1.03485e-05	0.0222571	1046	C:GO:0005743; C:GO:0016021; F:GO:0022857; P:GO:0055085	C:mitochondrial inner membrane; C:integral component of membrane; F:transmembrane transporter activity; P:transmembrane transport	IPR002113 (PRINTS); IPR002067 (PRINTS); IPR018108 (PFAM); IPR023395 (G3DSA:1.50.40.GENE3D); IPR040062 (PANTHER); PTHR24089:SF31 (PANTHER); IPR018108 (PROSITE_PROFILES); IPR018108 (PROSITE_PROFILES); IPR023395 (SUPERFAMILY)	C:GO:0005743; F:GO:0022857; P:GO:0055085	C:mitochondrial inner membrane; F:transmembrane transporter activity; P:transmembrane transport
c169447_f1p4_1277	SMG11 vs dssrA	Actin, cytoplasmic 1	UP in dssrA + ssrA (SMG11)	7.06322	0.742882	2.71347e-10	2.3344e-06	1277	F:GO:0005524	F:ATP binding	IPR004000 (PRINTS); G3DSA:2.30.36.70 (GENE3D); IPR004000 (PFAM); G3DSA:3.30.420.40 (GENE3D); G3DSA:3.90.640.10 (GENE3D); IPR004000 (PANTHER); PTHR11937:SF278 (PANTHER); IPR004001 (PROSITE_PATTERNS); IPR020902 (PROSITE_PATTERNS); cd00012 (CDD); SSF53067 (SUPERFAMILY); SSF53067 (SUPERFAMILY)	no GO terms	no GO terms
g22483.t1	SMG11 vs dssrA	40S ribosomal protein S21	UP in dssrA + ssrA (SMG11)	9.46939	2.91627	5.38954e-07	0.00154554	492	F:GO:0003735; C:GO:0005840; P:GO:0006412	F:structural constituent of ribosome; C:ribosome; P:translation	IPR038579 (G3DSA:3.30.1230.GENE3D); IPR001931 (PFAM); PTHR10442:SF0 (PANTHER); IPR001931 (PANTHER); IPR001931 (PRODOM)	F:GO:0003735; C:GO:0005622; C:GO:0005840; P:GO:0006412	F:structural constituent of ribosome; C:intracellular; C:ribosome; P:translation
g26300.t1	SMG11 vs WT	Collagen alpha-4(VI) chain	UP in WT	-2.41491	1.38334	5.31405e-06	0.0224705	2469	---NA---	---NA---	PR00453 (PRINTS); IPR002557 (PFAM); IPR002035 (PFAM); IPR036465 (G3DSA:3.40.50.GENE3D); PTHR44105:SF1 (PANTHER); PTHR44105 (PANTHER); IPR002557 (PROSITE_PROFILES); IPR002557 (PROSITE_PROFILES); IPR002035 (PROSITE_PROFILES); IPR002557 (PROSITE_PROFILES); IPR002557 (PROSITE_PROFILES); cd01450 (CDD); IPR036508 (SUPERFAMILY); IPR036508 (SUPERFAMILY); IPR036508 (SUPERFAMILY); IPR036465 (SUPERFAMILY); …	C:GO:0005576; P:GO:0006030; F:GO:0008061	C:extracellular region; P:chitin metabolic process; F:chitin binding
g30235.t1	SMG11 vs WT	collagen alpha-1(XII)	UP in WT	-1.79653	2.18773	1.25956e-05	0.0355069	1188	---NA---	---NA---	PR00453 (PRINTS); IPR002035 (PFAM); IPR036465 (G3DSA:3.40.50.GENE3D); PTHR45573 (PANTHER); IPR002035 (PROSITE_PROFILES); IPR036465 (SUPERFAMILY); IPR036465 (SUPERFAMILY)	no GO terms	no GO terms
g81898.t1	SMG11 vs WT	Predicted protein	UP in WT	-1.51278	2.66475	3.49104e-05	0.0590474	276	---NA---	---NA---	no IPS match	no IPS match	no IPS match
c71991_f1p5_2091	SMG11 vs WT	MAM and LDL-receptor class A domain- 2	UP in dssrA + ssrA (SMG11)	4.85254	0.830864	7.79685e-07	0.0065938	2091	F:GO:0004252; F:GO:0005044; P:GO:0006508; P:GO:0006898; C:GO:0016020	F:serine-type endopeptidase activity; F:scavenger receptor activity; P:proteolysis; P:receptor-mediated endocytosis; C:membrane	IPR002172 (PFAM); G3DSA:4.10.400.10 (GENE3D); IPR000998 (PFAM); mobidb-lite (MOBIDB_LITE); mobidb-lite (MOBIDB_LITE); mobidb-lite (MOBIDB_LITE); mobidb-lite (MOBIDB_LITE); PS51257 (PROSITE_PROFILES); IPR002172 (PROSITE_PROFILES); IPR002172 (CDD); IPR036055 (SUPERFAMILY); IPR013320 (SUPERFAMILY)	F:GO:0005515; C:GO:0016020	F:protein binding; C:membrane
c139080_f1p26_1046	WT vs dssrA	ADP,ATP carrier protein 3	UP in dssrA	-6.87926	0.844131	3.20765e-08	0.000135924	1046	C:GO:0005743; C:GO:0016021; F:GO:0022857; P:GO:0055085	C:mitochondrial inner membrane; C:integral component of membrane; F:transmembrane transporter activity; P:transmembrane transport	IPR002113 (PRINTS); IPR002067 (PRINTS); IPR018108 (PFAM); IPR023395 (G3DSA:1.50.40.GENE3D); IPR040062 (PANTHER); PTHR24089:SF31 (PANTHER); IPR018108 (PROSITE_PROFILES); IPR018108 (PROSITE_PROFILES); IPR023395 (SUPERFAMILY)	C:GO:0005743; F:GO:0022857; P:GO:0055085	C:mitochondrial inner membrane; F:transmembrane transporter activity; P:transmembrane transport
c71991_f1p5_2091	WT vs dssrA	MAM and LDL-receptor class A domain- 2	UP in dssrA	-4.83329	0.421244	8.77761e-07	0.00193524	2091	F:GO:0004252; F:GO:0005044; P:GO:0006508; P:GO:0006898; C:GO:0016020	F:serine-type endopeptidase activity; F:scavenger receptor activity; P:proteolysis; P:receptor-mediated endocytosis; C:membrane	IPR002172 (PFAM); G3DSA:4.10.400.10 (GENE3D); IPR000998 (PFAM); mobidb-lite (MOBIDB_LITE); mobidb-lite (MOBIDB_LITE); mobidb-lite (MOBIDB_LITE); mobidb-lite (MOBIDB_LITE); PS51257 (PROSITE_PROFILES); IPR002172 (PROSITE_PROFILES); IPR002172 (CDD); IPR036055 (SUPERFAMILY); IPR013320 (SUPERFAMILY)	F:GO:0005515; C:GO:0016020	F:protein binding; C:membrane
g3134.t1	WT vs dssrA	Chitotriosidase-1 X2	UP in dssrA	-3.58326	3.21144	1.808e-08	0.000135924	3411	C:GO:0016020; C:GO:0016021; F:GO:0016758	C:membrane; C:integral component of membrane; F:transferase activity, transferring hexosyl groups	PF03142 (PFAM); IPR001888 (PFAM); G3DSA:3.30.420.470 (GENE3D); mobidb-lite (MOBIDB_LITE); mobidb-lite (MOBIDB_LITE); mobidb-lite (MOBIDB_LITE); mobidb-lite (MOBIDB_LITE); mobidb-lite (MOBIDB_LITE); mobidb-lite (MOBIDB_LITE); mobidb-lite (MOBIDB_LITE); mobidb-lite (MOBIDB_LITE); IPR004835 (PANTHER); PTHR22914:SF8 (PANTHER); PTHR22914:SF8 (PANTHER); IPR029044 (SUPERFAMILY)	F:GO:0016758	F:transferase activity, transferring hexosyl groups
g3135.t1	WT vs dssrA	Chitin synthase-2	UP in dssrA	-3.5344	2.45056	2.34707e-07	0.000497285	2679	C:GO:0016020; C:GO:0016021; F:GO:0016758	C:membrane; C:integral component of membrane; F:transferase activity, transferring hexosyl groups	IPR041426 (PFAM); G3DSA:3.30.420.470 (GENE3D); IPR036388 (G3DSA:1.10.10.GENE3D); mobidb-lite (MOBIDB_LITE); PTHR22914:SF8 (PANTHER); IPR004835 (PANTHER)	F:GO:0016758	F:transferase activity, transferring hexosyl groups
g3119.t1	WT vs dssrA	Chitotriosidase-1 isoform X3	UP in dssrA	-2.858	5.21162	1.30597e-05	0.0158116	1017	---NA---	---NA---	G3DSA:3.20.20.80 (GENE3D); IPR001223 (PFAM); IPR001223 (PFAM); PTHR11177:SF248 (PANTHER); PTHR11177 (PANTHER); PTHR11177:SF248 (PANTHER); IPR001579 (PROSITE_PATTERNS); IPR017853 (SUPERFAMILY)	F:GO:0004553; P:GO:0005975	F:hydrolase activity, hydrolyzing O-glycosyl compounds; P:carbohydrate metabolic process
g35942.t1	WT vs dssrA	uncharacterized protein LOC105319638	UP in dssrA	-2.15966	2.32435	1.28972e-06	0.00218608	1059	C:GO:0016020; C:GO:0016021; P:GO:0055085	C:membrane; C:integral component of membrane; P:transmembrane transport	IPR011701 (PFAM); G3DSA:1.20.1250.20 (GENE3D); PTHR11360:SF3 (PANTHER); PTHR11360 (PANTHER); IPR020846 (CDD); IPR036259 (SUPERFAMILY)	C:GO:0016021; P:GO:0055085	C:integral component of membrane; P:transmembrane transport
g66408.t1	WT vs dssrA	Piccolo	UP in dssrA	-1.43889	2.82681	3.39845e-06	0.00599418	1428	C:GO:0005623; P:GO:0006886; C:GO:0016020; F:GO:0017137	C:cell; P:intracellular protein transport; C:membrane; F:Rab GTPase binding	IPR001565 (PRINTS); IPR000008 (PRINTS); IPR035892 (G3DSA:2.60.40.GENE3D); IPR000008 (PFAM); IPR035892 (G3DSA:2.60.40.GENE3D); mobidb-lite (MOBIDB_LITE); mobidb-lite (MOBIDB_LITE); mobidb-lite (MOBIDB_LITE); PTHR10024 (PANTHER); PTHR10024:SF245 (PANTHER); IPR000008 (PROSITE_PROFILES); IPR000008 (PROSITE_PROFILES); cd08521 (CDD); cd04020 (CDD); SSF49562 (SUPERFAMILY); SSF49562 (SUPERFAMILY)	C:GO:0016020	C:membrane
g102061.t1	WT vs dssrA	Laccase-3	UP in dssrA	-1.27938	7.23777	4.77776e-06	0.00674858	2133	C:GO:0016020; F:GO:0046872	C:membrane; F:metal ion binding	IPR008972 (G3DSA:2.60.40.GENE3D); IPR001117 (PFAM); IPR008972 (G3DSA:2.60.40.GENE3D); IPR011706 (PFAM); IPR011707 (PFAM); PTHR11709 (PANTHER); PTHR11709:SF209 (PANTHER); IPR002355 (PROSITE_PATTERNS); IPR033138 (PROSITE_PATTERNS); cd13905 (CDD); cd13858 (CDD); cd13884 (CDD); IPR008972 (SUPERFAMILY); IPR008972 (SUPERFAMILY); IPR008972 (SUPERFAMILY)	F:GO:0005507; F:GO:0016491; P:GO:0055114	F:copper ion binding; F:oxidoreductase activity; P:oxidation-reduction process
g64982.t1	WT vs dssrA	galaxin-like	UP in dssrA	-1.01666	7.54518	0.000263722	0.149003	309	---NA---	---NA---	PTHR34490 (PANTHER)	no GO terms	no GO terms
g26439.t1	WT vs dssrA	uncharacterized protein LOC106875480	UP in dssrA	-1.09431	7.03362	0.000157658	0.0490873	834	---NA---	---NA---	no IPS match	no IPS match	no IPS match
g81844.t1	WT vs dssrA	suckerin-6	UP in WT	1.11435	9.26657	4.61355e-05	0.0488748	1410	F:GO:0003964; P:GO:0006278	F:RNA-directed DNA polymerase activity; P:RNA-dependent DNA biosynthetic process	PTHR21301 (PANTHER)	no GO terms	no GO terms
g64386.t1	WT vs dssrA	hypothetical protein	UP in WT	1.19902	7.32606	0.000103525	0.0877376	1656	P:GO:0006807; F:GO:0016787; P:GO:0043170; P:GO:0044238; F:GO:0097159; F:GO:1901363	P:nitrogen compound metabolic process; F:hydrolase activity; P:macromolecule metabolic process; P:primary metabolic process; F:organic cyclic compound binding; F:heterocyclic compound binding	IPR036397 (G3DSA:3.30.420.GENE3D); mobidb-lite (MOBIDB_LITE); mobidb-lite (MOBIDB_LITE); mobidb-lite (MOBIDB_LITE); mobidb-lite (MOBIDB_LITE); mobidb-lite (MOBIDB_LITE); IPR012337 (SUPERFAMILY)	F:GO:0003676	F:nucleic acid binding
g64377.t1	WT vs dssrA	Chitin synthase 3	UP in WT	1.35171	5.04496	1.30431e-07	0.000368468	3411	C:GO:0016020; C:GO:0016021; F:GO:0016758	C:membrane; C:integral component of membrane; F:transferase activity, transferring hexosyl groups	PF03142 (PFAM); IPR001888 (PFAM); G3DSA:3.30.420.470 (GENE3D); mobidb-lite (MOBIDB_LITE); mobidb-lite (MOBIDB_LITE); mobidb-lite (MOBIDB_LITE); mobidb-lite (MOBIDB_LITE); mobidb-lite (MOBIDB_LITE); mobidb-lite (MOBIDB_LITE); mobidb-lite (MOBIDB_LITE); mobidb-lite (MOBIDB_LITE); IPR004835 (PANTHER); PTHR22914:SF8 (PANTHER); PTHR22914:SF8 (PANTHER); IPR029044 (SUPERFAMILY)	F:GO:0016758	F:transferase activity, transferring hexosyl groups
g21513.t1	WT vs dssrA	IgGFc-binding protein-like isoform X2	UP in WT	4.52444	2.95215	0.000131361	0.0495297	1065	---NA---	---NA---	IPR001846 (PFAM); mobidb-lite (MOBIDB_LITE); PTHR11339 (PANTHER); PTHR11339:SF244 (PANTHER); PTHR11339:SF244 (PANTHER); IPR001846 (PROSITE_PROFILES)	no GO terms	no GO terms

## Sheet: Fig3C
APO	WT	ΔssrA	ΔssrA + ssrA
5320781	3603236	4169710	453501
7889310	5259420	6058052	3322452
6532506	3201150	7718800	2219400
6033170	2236384	7734320	4965549
6970324	3714868	8397935	3825706
4656234	4948200	5010070	5383245
7050336	3963890	5247645	2699243
5565333	3416727	7354416	2007300
6270528	795818	6068205	2087131

## Sheet: Fig3D
WT	ΔssrA	ΔssrA + ssrA
0.765116	3.40759	1.22582
0.565951	2.4945	1.29123
1.28231	1.94363	1.22582
