# Supplementary material for: The noncoding small RNA SsrA is released by Vibrio fischeri and modulates critical host responses
Source: PLoS Biol. 2020 Nov 3;18(11):e3000934. doi: 10.1371/journal.pbio.3000934 (PMC7665748; doi:10.1371/journal.pbio.3000934)
Supplement: S4 Data — Sheet 1: Survival proportions of juvenile squid colonized by either WT, ΔssrA, ΔssrA + ssrA, or ΔsmpB. Fig 4B, S6B Fig. Sheet 2: Dry weight of juvenile squid immediately after hatching (“Hatch”) or at 4 d post hatching when kept APO or colonized with WT, ΔssrA, or a nonluminescent mutant (Δlux) strain. Fig 4C. Sheet 3: Quantification of internal yolk-sac area of juvenile squid immediately after hatching (“Hatch”) or at 2 d post hatching colonized with WT or ΔssrA. Fig 4D. APO, aposymbiotic; WT, wild type. (XLSX) [file pbio.3000934.s013.xlsx]

## Sheet: Fig4B-Survival proportions
Replicate	Days	WT	ΔssrA	ΔssrA + ssrA	ΔsmpB
#1	0	100	100	100	100
#1	3	97.1429	97.1429
#1	3.5			96.9697
#1	4	91.4286	85.7143	90.9091	97.1429
#1	4.5	77.1429	51.4286	69.697	82.8571
#1	5	62.8571	28.5714	30.303	65.7143
#2	0	100	100	100	100
#2	1.5		70		85.7143
#2	2		60
#2	2.5		20	88.8889
#2	3	90		66.6667	57.1429
#2	3.5	50	0	44.4444	28.5714
#2	4	30		33.3333	14.2857
#2	4.5	10		22.2222	0
#3	0	100	100	100	100
#3	1.5		92.8571
#3	2			93.3333
#3	2.5	92.8571	64.2857
#3	3		57.1429		92.8571
#3	3.5	85.7143	42.8571	66.6667
#3	4		35.7143	46.6667	71.4286
#3	4.5	50	28.5714	26.6667	50
#3	5		14.2857

## Sheet: Fig4C
Hatch	APO	WT	Δlux	ΔssrA
1	1	0.8	0.8	0.8
1	0.5	0.4	0.7	0.7
0.9	0.7	0.7	0.9	0.8
1	0.8	0.8	0.4	0.4
0.9	0.5	0.7	0.7	0.1
0.8	0.8	0.7	0.6	0.5
0.8	0.7	0.8	0.7	0.7
0.7	0.7	0.6	0.9	0.7
1.5	0.8	0.6	0.8	0.4
1.1	0.8	0.9	1.2	0.6
0.9	1.5	0.8	1.2	0.8
0.9	0.9	1	0.9	0.6
1.3	0.8	1	1	0.7
1.3	0.9	1	0.8	0.8
1	0.7	0.6	0.6	0.6
1.2	0.9	0.8	0.7	0.7
1.1	1	1	1	0.9
1.3	1	1	0.8	0.6
1	0.8	1.1	1	0.6
1.1	0.9	0.8	0.7	0.5
1.1	0.7	0.8	0.7	0.6
1.2	0.6	0.9	0.7	0.6
1.4	1	1.2	0.4	0.5
1.2	0.9	0.9	0.7	0.4
1.1	0.9	1.2	0.7
1.3	0.9	0.6	0.9
1.4	0.8	0.7	0.8
1.4	0.9	0.5	0.9
1.2	0.7	0.8	0.9
1.3	0.9	0.9	0.8
1.2
1.2
1.2
0.9
1.3
1.2
1.6
0.7
0.7
1.3
1.1
1.6
1.4
1
1.3
1.3
1.1
1.1
1.1
0.7

## Sheet: Fig4D
Hatch	WT	ΔssrA
75232.2	48423.5	32715.6
62224.8	85638.7	21569.4
103832	55238.8	37593.9
74722	59632.9	6164.27
94293.2	40781.9	10093.8
76256.3	43803.2	47432
