# Supplementary material for: The noncoding small RNA SsrA is released by Vibrio fischeri and modulates critical host responses
Source: PLoS Biol. 2020 Nov 3;18(11):e3000934. doi: 10.1371/journal.pbio.3000934 (PMC7665748; doi:10.1371/journal.pbio.3000934)
Supplement: S5 Data — Sheet 1: Relative expression values of C3. Fig 5B. Sheet 1: Relative expression values of RIG-I. Fig 5B. C3, complement protein 3; RIG-I, retinoic-acid inducible gene-I. (XLSX) [file pbio.3000934.s014.xlsx]

## Sheet: Fig 5B C3
WT	ΔssrA	Mock
1.04608	0.837987	0.11344
2.70382	0.488016	0.222211
0.632878	3.13834	0.401925

## Sheet: Fig 5B RigI
WT	ΔssrA	Mock
4.41526	0.679479	0.143339
0.559612	0.314798	0.13374
2.02441	0.20986	0.40402
