# Supplementary material for: The noncoding small RNA SsrA is released by Vibrio fischeri and modulates critical host responses
Source: PLoS Biol. 2020 Nov 3;18(11):e3000934. doi: 10.1371/journal.pbio.3000934 (PMC7665748; doi:10.1371/journal.pbio.3000934)
Supplement: S6 Data — Sheet 1: Relative expression values of ssrA from bacteria cells fraction or OMV fractions. Cells grown in three different media: a tryptone-based medium (LBS) or LBS with the addition of either glycerol (32.6 mM) or GlcNAc (10 mM). S1A Fig. Sheet 2: OD600 values over 24 h of bacteria growth in tryptone-based medium (LBS). S1A Fig. Sheet 3: OD600 values over 24 h of bacteria growth in minimum medium. S1A Fig. Sheet 4: Motility in soft agar of WT or ΔssrA cells measured as the diameter of the outer migration ring at 3 and 7 h post inoculation. S2B Fig. Sheet 5: Respiration rates of WT, ΔssrA, ΔssrA + ssrA, and a nonluminescent lux-deletion mutant (Δlux) normalized to OD600. Fig 2C. Sheet 6: RCI between WT and ΔssrA in co-inoculated light organs after 24, 48, and 72 h. S2D Fig. Sheet 7: Relative expression values of ssrA and smpB. S2E Fig. GlcNAc, N-acetyl-glucosamine; LBS, Luria-Bertani salt medium; OD600, optical density at 600 nm; OMV, outer membrane vesicle; RCI, relative competitive index; WT, wild type. (XLSX) [file pbio.3000934.s015.xlsx]

## Sheet: FigS1A
Fraction	LBS			LBS + GlcNAc			LBS + Glycerol
Bacteria	0.0149447	0.0269861	0.03671	0.0317119	0.140295	0.0151024	0.0209768	0.0687564	0.024483
OMVs	16.0064	4.04148	12.3667	0.848167	54.9067	1571.47	12.8819	73.8133	23.3333

## Sheet: FigS2A-Rich media
elapsed time (h)	WT			ΔssrA			ΔssrA + ssrA			ΔsmpB
0:00:00	0.0736	0.06995	0.0716	0.0723	0.0691	0.06925	0.06905	0.0702	0.07	0.0717	0.0692	0.06875
0:28:00	0.07495	0.0726	0.07405	0.0755	0.07315	0.071	0.0694	0.07025	0.071	0.0717	0.07065	0.07
0:57:00	0.08485	0.0818	0.08365	0.08795	0.08115	0.0797	0.07575	0.07695	0.0779	0.0776	0.0764	0.0747
1:25:00	0.11305	0.1085	0.1112	0.1018	0.0998	0.09605	0.0862	0.0904	0.0913	0.0859	0.0842	0.0811
1:13:00	0.15	0.14145	0.13905	0.1209	0.13515	0.1343	0.1228	0.1274	0.14025	0.10735	0.1069	0.0984
1:42:00	0.15925	0.16815	0.15945	0.1383	0.1401	0.14585	0.1643	0.1734	0.1784	0.1472	0.1406	0.1297
2:10:00	0.19415	0.19775	0.20335	0.1657	0.15335	0.1618	0.18815	0.17375	0.1878	0.17125	0.178	0.1571
2:38:00	0.2418	0.23925	0.22895	0.19115	0.18655	0.1934	0.22655	0.22795	0.2374	0.1814	0.1824	0.16405
2:27:00	0.27115	0.2599	0.26425	0.2256	0.2243	0.2321	0.26385	0.25435	0.2668	0.2262	0.21775	0.20345
2:55:00	0.29835	0.2867	0.28655	0.2509	0.25565	0.2477	0.29275	0.28365	0.29095	0.2592	0.2453	0.22785
3:23:00	0.3233	0.3144	0.31545	0.2815	0.2878	0.2878	0.3107	0.31125	0.31505	0.2891	0.27795	0.2657
3:12:00	0.3552	0.3418	0.3476	0.304	0.31085	0.31615	0.33295	0.33875	0.35165	0.30675	0.31055	0.2976
3:40:00	0.388	0.3699	0.3792	0.333	0.34215	0.35385	0.3598	0.3659	0.3825	0.34035	0.333	0.32505
4:08:00	0.4223	0.4031	0.41	0.3629	0.3821	0.3922	0.3899	0.3993	0.41635	0.3673	0.3587	0.3526
4:37:00	0.4547	0.4443	0.44285	0.3888	0.41685	0.43675	0.42255	0.436	0.4551	0.4027	0.3984	0.38505
4:25:00	0.49305	0.48105	0.47555	0.41295	0.45945	0.47665	0.45855	0.47035	0.4924	0.43275	0.42945	0.4213
4:53:00	0.5208	0.5113	0.50405	0.44105	0.49325	0.51125	0.4878	0.505	0.5235	0.4758	0.4734	0.4645
5:22:00	0.5533	0.5391	0.5319	0.46375	0.5329	0.5391	0.5143	0.5348	0.55965	0.5	0.50155	0.5036
5:10:00	0.5803	0.5571	0.55545	0.4875	0.55855	0.5669	0.54115	0.55275	0.58295	0.533	0.53215	0.5346
5:38:00	0.61135	0.59165	0.59135	0.5063	0.58675	0.5956	0.56805	0.5876	0.61695	0.55365	0.55925	0.5638
6:07:00	0.63455	0.6205	0.61825	0.5276	0.61425	0.6203	0.59355	0.6165	0.64295	0.5777	0.58335	0.5933
6:35:00	0.6571	0.6414	0.6448	0.5508	0.64145	0.64705	0.617	0.6335	0.6689	0.6024	0.61065	0.6214
6:23:00	0.6862	0.6689	0.6699	0.5699	0.6703	0.67465	0.6502	0.6732	0.69725	0.6257	0.64165	0.65295
6:52:00	0.70985	0.6992	0.69965	0.5869	0.70115	0.7005	0.6738	0.69795	0.7248	0.65055	0.67215	0.68235
7:20:00	0.73045	0.7136	0.7231	0.60755	0.72325	0.7213	0.69385	0.7173	0.75075	0.67405	0.69725	0.70735
7:08:00	0.7506	0.7353	0.7411	0.6204	0.7501	0.7421	0.7161	0.73905	0.77445	0.6994	0.7297	0.7379
7:37:00	0.7738	0.7619	0.7635	0.6432	0.7681	0.76915	0.7422	0.7715	0.7996	0.71835	0.7507	0.7616
8:05:00	0.79595	0.77745	0.78025	0.6602	0.7986	0.7926	0.7649	0.7929	0.8208	0.74245	0.7772	0.7881
8:33:00	0.80915	0.79625	0.80165	0.6813	0.8154	0.8105	0.78185	0.80935	0.84065	0.75685	0.7938	0.80275
8:22:00	0.83105	0.81675	0.81425	0.7001	0.83425	0.83075	0.8089	0.8342	0.8614	0.7807	0.8189	0.8267
8:50:00	0.84995	0.8362	0.82945	0.7162	0.85355	0.8528	0.82815	0.85825	0.88115	0.7981	0.84385	0.85015
9:18:00	0.8629	0.84725	0.8449	0.73455	0.86645	0.8688	0.844	0.8697	0.89805	0.81355	0.8564	0.86475
9:07:00	0.88245	0.8697	0.8462	0.75535	0.8883	0.8826	0.86165	0.89075	0.9161	0.8406	0.8812	0.89095
9:35:00	0.9043	0.88515	0.8661	0.7695	0.90945	0.8988	0.88205	0.9099	0.93165	0.8472	0.8941	0.89755
10:03:00	0.9155	0.90565	0.8768	0.7822	0.92575	0.9128	0.8997	0.93145	0.94675	0.86435	0.911	0.91385
10:32:00	0.92315	0.9171	0.8849	0.7928	0.94055	0.92605	0.915	0.9454	0.9611	0.8785	0.9296	0.9346
10:20:00	0.932	0.93085	0.90135	0.80035	0.94955	0.9381	0.92215	0.9545	0.97195	0.88835	0.9408	0.94615
10:48:00	0.94305	0.94945	0.91755	0.813	0.95655	0.9533	0.937	0.97155	0.98385	0.90465	0.9605	0.96525
11:17:00	0.96465	0.9621	0.9389	0.81765	0.9696	0.96515	0.94405	0.98335	0.99495	0.9166	0.9712	0.9791
11:05:00	0.98745	0.98795	0.95165	0.8287	0.9965	0.9779	0.96225	0.9986	1.00775	0.9372	0.99415	0.9988
11:33:00	0.99915	1.0056	0.9525	0.84	1.00705	0.98975	0.97245	1.0237	1.03395	0.9521	1.0181	1.02145
12:02:00	1.00955	1.01395	0.95635	0.8484	1.02525	1.00295	0.99085	1.04835	1.05145	0.9644	1.0319	1.029
12:30:00	1.01715	1.0265	0.95785	0.86005	1.0426	1.0213	1.01245	1.0666	1.06285	0.97375	1.05385	1.0435
12:18:00	1.02295	1.0305	0.9541	0.865	1.0571	1.0315	1.0243	1.07515	1.06515	0.98875	1.059	1.05015
12:47:00	1.0314	1.0418	0.955	0.8728	1.06115	1.04665	1.03785	1.08465	1.0721	0.9994	1.0704	1.0612
13:15:00	1.0336	1.0428	0.95845	0.8811	1.06575	1.0672	1.0436	1.08755	1.06985	1.0016	1.0737	1.0641
13:03:00	1.0416	1.04665	0.9583	0.8913	1.067	1.0782	1.05135	1.0931	1.08015	1.0076	1.08295	1.07285
13:32:00	1.0382	1.04705	0.95615	0.8985	1.0597	1.08995	1.04895	1.09775	1.08305	1.00605	1.08825	1.0802
14:00:00	1.0418	1.0439	0.9614	0.9061	1.05485	1.0896	1.0502	1.10155	1.0855	1.0062	1.09	1.08495
14:28:00	1.03995	1.04225	0.96285	0.91025	1.05	1.0947	1.0444	1.10465	1.08435	1.00465	1.08955	1.09105
14:17:00	1.0388	1.03705	0.97045	0.9137	1.04995	1.0998	1.04255	1.11125	1.09135	1.00435	1.1021	1.0959
14:45:00	1.0305	1.03285	0.96045	0.91705	1.03065	1.09335	1.03335	1.10835	1.0866	0.99705	1.0875	1.09205
15:13:00	1.0286	1.03305	0.966	0.9215	1.02965	1.10565	1.0379	1.11525	1.09395	0.99945	1.1017	1.0978
15:02:00	1.02535	1.0308	0.9684	0.92435	1.02935	1.11075	1.03415	1.1147	1.09555	0.9903	1.1	1.10485
15:30:00	1.0283	1.0289	0.96635	0.9265	1.0239	1.11125	1.02905	1.11295	1.0981	0.98865	1.08745	1.10455
15:58:00	1.0316	1.03605	0.97215	0.9289	1.02385	1.1151	1.03125	1.1131	1.09975	0.98855	1.09095	1.1023
16:27:00	1.0335	1.0252	0.9627	0.93025	1.01945	1.12	1.03105	1.106	1.1048	0.988	1.08865	1.10585
16:15:00	1.03645	1.0149	0.95895	0.93165	1.01925	1.1204	1.03375	1.10345	1.1077	0.9914	1.08605	1.112
16:43:00	1.03645	1.0173	0.9607	0.9325	1.02205	1.1264	1.03505	1.10375	1.11	0.99515	1.077	1.1066
17:12:00	1.03875	1.0198	0.9558	0.9353	1.026	1.1203	1.03815	1.09075	1.10925	0.99555	1.0669	1.1078
17:00:00	1.0402	1.0228	0.95995	0.93875	1.02945	1.1312	1.04075	1.08155	1.11795	0.9992	1.0577	1.1152
17:28:00	1.04125	1.0258	0.95955	0.94075	1.03065	1.12985	1.04175	1.0692	1.1183	0.99995	1.0511	1.10955
17:57:00	1.04125	1.02615	0.96425	0.94335	1.0326	1.12845	1.04285	1.06755	1.12	1.00195	1.04975	1.11185
18:25:00	1.04355	1.03	0.96965	0.9469	1.03595	1.1327	1.04485	1.066	1.12145	1.0046	1.04455	1.1145
18:13:00	1.0451	1.0332	0.9753	0.95075	1.03775	1.13565	1.0474	1.06125	1.12545	1.0055	1.04175	1.11755
18:42:00	1.04745	1.03555	0.97875	0.95515	1.0411	1.1372	1.04945	1.05775	1.12415	1.009	1.03335	1.11585
19:10:00	1.0486	1.03845	0.98195	0.9595	1.04165	1.131	1.0513	1.0597	1.11875	1.01185	1.03435	1.1122
19:38:00	1.05145	1.0388	0.98255	0.964	1.04315	1.13555	1.0534	1.0613	1.1248	1.0125	1.03475	1.11255
19:27:00	1.0559	1.04295	0.98575	0.96925	1.0453	1.13455	1.05515	1.06285	1.12425	1.01705	1.0387	1.1114
19:55:00	1.0571	1.04785	0.98935	0.9738	1.04725	1.1235	1.05965	1.068	1.11785	1.02185	1.04225	1.10055
20:23:00	1.0607	1.05125	0.9904	0.97985	1.04985	1.1234	1.0627	1.0702	1.12535	1.0252	1.04595	1.09215
20:12:00	1.063	1.0557	0.99325	0.9863	1.0546	1.1143	1.0651	1.07635	1.1172	1.02815	1.05035	1.08105
20:40:00	1.0675	1.0571	0.99335	0.99295	1.0583	1.10855	1.0669	1.0812	1.12245	1.03165	1.05275	1.0774
21:08:00	1.0705	1.0631	0.9955	1.00125	1.05965	1.1089	1.07245	1.0857	1.12655	1.0386	1.0563	1.072
21:37:00	1.0743	1.06835	0.99715	1.0091	1.06315	1.0963	1.0764	1.09	1.11695	1.04295	1.0601	1.06305
21:25:00	1.08125	1.069	0.99575	1.01535	1.064	1.09575	1.07995	1.09125	1.1164	1.04695	1.0611	1.0593
21:53:00	1.0868	1.0771	0.9991	1.02555	1.06725	1.09045	1.08505	1.0975	1.12175	1.05535	1.066	1.05835
22:22:00	1.09455	1.08425	1.00415	1.03565	1.0711	1.0832	1.09345	1.10195	1.1167	1.06315	1.0721	1.0503
22:10:00	1.09605	1.0845	1.00405	1.04055	1.07055	1.07575	1.0936	1.10175	1.08315	1.0649	1.07	1.04545
22:38:00	1.09995	1.09	1.0055	1.04805	1.0727	1.0756	1.0994	1.1042	1.07725	1.0689	1.07175	1.0459
23:07:00	1.1064	1.09205	1.0044	1.0581	1.0738	1.07505	1.1054	1.1069	1.07745	1.0743	1.0719	1.0435
23:35:00	1.1113	1.0982	1.01	1.0639	1.0769	1.0776	1.1113	1.11185	1.07665	1.07905	1.0752	1.0449
23:23:00	1.11645	1.10215	1.0109	1.07055	1.0789	1.07615	1.1151	1.1129	1.07395	1.0855	1.07655	1.0447
23:52:00	1.1208	1.10795	1.01415	1.0776	1.0821	1.0767	1.1221	1.1186	1.0732	1.08905	1.0791	1.0447
24:20:00	1.12595	1.1136	1.01735	1.0819	1.0859	1.0772	1.1253	1.12345	1.07225	1.0926	1.08065	1.046
24:08:00	1.1301	1.1201	1.0207	1.0861	1.0878	1.07665	1.13105	1.12775	1.0718	1.0988	1.08165	1.04475
24:37:00	1.13475	1.1249	1.02465	1.0893	1.09175	1.07765	1.1357	1.1319	1.0707	1.1029	1.0858	1.04505

## Sheet: FigS2A-Minimun media
elapsed time (h)	WT			ΔssrA			ΔssrA + ssrA			ΔsmpB
0:00:00	0.06485	0.063	0.06105	0.0627	0.06265	0.0632	0.0653	0.06185	0.06335	0.0626	0.0618	0.06335
0:28:00	0.06995	0.0679	0.066	0.0671	0.06695	0.0664	0.06925	0.06725	0.0672	0.0666	0.0673	0.06795
0:57:00	0.0747	0.0726	0.07	0.07225	0.07235	0.0723	0.07535	0.0724	0.0716	0.0731	0.07285	0.07375
1:25:00	0.07595	0.07345	0.06895	0.0742	0.0739	0.0724	0.077	0.07365	0.07315	0.0745	0.07465	0.0751
1:13:00	0.0811	0.0774	0.0723	0.07905	0.0782	0.0749	0.0806	0.07595	0.07505	0.0791	0.0817	0.08145
1:42:00	0.08695	0.0818	0.07765	0.08425	0.0835	0.07915	0.08505	0.0842	0.08325	0.0843	0.08945	0.0864
2:10:00	0.0936	0.08785	0.08485	0.09065	0.08895	0.08545	0.0915	0.0903	0.0858	0.093	0.0952	0.0923
2:38:00	0.10295	0.0955	0.08905	0.09815	0.0972	0.0941	0.09875	0.0975	0.09695	0.10125	0.10465	0.09795
2:27:00	0.11115	0.1037	0.0952	0.10815	0.10835	0.1049	0.10785	0.10545	0.1058	0.1129	0.11215	0.10755
2:55:00	0.12325	0.11565	0.10675	0.11925	0.1202	0.11435	0.11985	0.1188	0.11585	0.1232	0.11905	0.1145
3:23:00	0.13095	0.12345	0.11905	0.13065	0.13225	0.12645	0.12845	0.1264	0.12605	0.1342	0.1235	0.12265
3:12:00	0.1355	0.12995	0.12725	0.13705	0.13615	0.1332	0.1337	0.1298	0.1314	0.13935	0.1338	0.13305
3:40:00	0.14235	0.13645	0.1331	0.1419	0.1441	0.13685	0.14125	0.1385	0.13655	0.14395	0.1418	0.13775
4:08:00	0.14995	0.14095	0.1395	0.1462	0.14835	0.1411	0.14615	0.1427	0.1427	0.1485	0.1444	0.14475
4:37:00	0.16	0.1495	0.14425	0.1516	0.15425	0.14505	0.1572	0.15055	0.1538	0.158	0.15355	0.1534
4:25:00	0.173	0.16305	0.15985	0.16875	0.1698	0.1558	0.16905	0.1677	0.1689	0.1736	0.1705	0.1722
4:53:00	0.1744	0.17135	0.16645	0.1856	0.18445	0.1756	0.1744	0.1739	0.1829	0.1825	0.17565	0.1806
5:22:00	0.18045	0.17975	0.18105	0.2039	0.1994	0.19055	0.17975	0.18385	0.1906	0.18905	0.185	0.1903
5:10:00	0.17775	0.17515	0.1666	0.2096	0.1985	0.18425	0.1777	0.17855	0.18415	0.1931	0.1781	0.18835
5:38:00	0.18655	0.183	0.1771	0.21945	0.2107	0.1924	0.18395	0.18645	0.1935	0.195	0.1847	0.19675
6:07:00	0.19165	0.1947	0.19385	0.22805	0.2185	0.2058	0.18865	0.19975	0.1976	0.1978	0.19185	0.2052
6:35:00	0.1921	0.18575	0.18235	0.22935	0.22205	0.1991	0.1918	0.1982	0.19355	0.1977	0.1895	0.19805
6:23:00	0.1953	0.1952	0.18595	0.2314	0.2227	0.2062	0.19465	0.2012	0.19445	0.19995	0.1939	0.2054
6:52:00	0.19505	0.20155	0.19275	0.23575	0.22305	0.21065	0.19885	0.2066	0.1922	0.20255	0.19625	0.20475
7:20:00	0.1993	0.2051	0.1945	0.2387	0.2216	0.21025	0.20035	0.20795	0.1954	0.20385	0.197	0.20665
7:08:00	0.2028	0.2001	0.19245	0.23355	0.2198	0.20825	0.2004	0.2031	0.19905	0.20365	0.19875	0.20335
7:37:00	0.2052	0.20805	0.19495	0.2355	0.2231	0.21205	0.2054	0.20855	0.20535	0.2065	0.2015	0.21025
8:05:00	0.2049	0.2073	0.20205	0.2353	0.2239	0.21375	0.20505	0.2105	0.2112	0.2108	0.2025	0.21215
8:33:00	0.20865	0.2103	0.20695	0.2361	0.23025	0.21755	0.2144	0.2138	0.2118	0.21065	0.2048	0.2129
8:22:00	0.2117	0.2163	0.20905	0.2401	0.23155	0.22045	0.2132	0.21235	0.21675	0.2137	0.20535	0.216
8:50:00	0.21315	0.2212	0.213	0.2408	0.2361	0.22195	0.2105	0.207	0.2177	0.215	0.20715	0.21835
9:18:00	0.21615	0.2206	0.21205	0.2409	0.23425	0.2234	0.2084	0.2066	0.22055	0.2168	0.2052	0.2191
9:07:00	0.2138	0.2155	0.20855	0.24235	0.2369	0.22295	0.2098	0.20535	0.221	0.21885	0.2034	0.2237
9:35:00	0.21665	0.22205	0.2129	0.24235	0.2395	0.2292	0.20615	0.20795	0.22295	0.2192	0.20665	0.22035
10:03:00	0.2157	0.2191	0.21345	0.2437	0.24405	0.23115	0.2064	0.21125	0.2246	0.21995	0.20375	0.22135
10:32:00	0.2136	0.21685	0.21485	0.247	0.2448	0.2299	0.20675	0.213	0.22495	0.2228	0.20555	0.22415
10:20:00	0.2115	0.2185	0.2169	0.2482	0.24505	0.2302	0.2074	0.21125	0.22505	0.22255	0.2052	0.2252
10:48:00	0.21115	0.2168	0.21875	0.24485	0.2439	0.2275	0.2088	0.20905	0.2247	0.22565	0.20815	0.2264
11:17:00	0.21165	0.21695	0.21985	0.2481	0.24935	0.2323	0.2096	0.2126	0.22985	0.2272	0.2083	0.22795
11:05:00	0.21255	0.21935	0.2231	0.25395	0.24875	0.2352	0.20865	0.21755	0.23105	0.23085	0.2087	0.22875
11:33:00	0.21115	0.21655	0.22415	0.24705	0.2466	0.23365	0.21205	0.2135	0.2266	0.23175	0.20815	0.22875
12:02:00	0.21245	0.2186	0.2252	0.2509	0.2439	0.23545	0.21085	0.21625	0.2271	0.2308	0.2078	0.22635
12:30:00	0.2124	0.21925	0.22765	0.2507	0.24115	0.2387	0.21195	0.21385	0.2264	0.23555	0.20675	0.23035
12:18:00	0.21295	0.22045	0.22825	0.2526	0.2418	0.23635	0.2143	0.21625	0.2264	0.23685	0.20835	0.22905
12:47:00	0.2141	0.21955	0.23145	0.2478	0.23895	0.23565	0.2125	0.2132	0.2261	0.23555	0.20695	0.23015
13:15:00	0.21475	0.22	0.22965	0.2528	0.23735	0.23845	0.2177	0.21355	0.22795	0.23735	0.2074	0.23195
13:03:00	0.2174	0.2219	0.23255	0.2505	0.23865	0.2388	0.21775	0.2145	0.2271	0.24065	0.21315	0.23615
13:32:00	0.21535	0.21935	0.2321	0.25185	0.23165	0.24125	0.21285	0.211	0.2284	0.24295	0.2109	0.2362
14:00:00	0.21815	0.2234	0.2323	0.25045	0.23815	0.23735	0.2156	0.21365	0.2281	0.2462	0.2115	0.23705
14:28:00	0.21915	0.22255	0.231	0.2533	0.23605	0.23995	0.2135	0.2121	0.2296	0.2473	0.21145	0.23625
14:17:00	0.21885	0.2247	0.2315	0.25095	0.2245	0.2361	0.2116	0.21075	0.2293	0.25025	0.21285	0.23505
14:45:00	0.21715	0.2226	0.2306	0.2516	0.2273	0.2323	0.20985	0.2107	0.22825	0.2452	0.20995	0.2313
15:13:00	0.21905	0.2245	0.23115	0.25235	0.2294	0.23445	0.21155	0.2137	0.2282	0.2514	0.21255	0.23785
15:02:00	0.21855	0.2238	0.2281	0.2543	0.21905	0.2347	0.21025	0.2101	0.2271	0.2514	0.2134	0.23225
15:30:00	0.22135	0.2253	0.2337	0.2566	0.2256	0.2399	0.2131	0.21155	0.2326	0.25305	0.2149	0.23815
15:58:00	0.2234	0.22615	0.23635	0.2586	0.2259	0.2395	0.213	0.21225	0.23225	0.2515	0.21345	0.23605
16:27:00	0.22235	0.2295	0.2381	0.2594	0.2256	0.24095	0.21285	0.2109	0.23295	0.25375	0.21665	0.24245
16:15:00	0.2223	0.22835	0.2363	0.25935	0.22505	0.23905	0.21305	0.21155	0.2305	0.25675	0.2162	0.2382
16:43:00	0.22385	0.2288	0.24075	0.26285	0.22835	0.24275	0.2142	0.2111	0.2341	0.2547	0.2162	0.23505
17:12:00	0.2199	0.22455	0.23495	0.25885	0.22605	0.2337	0.2122	0.2089	0.2265	0.24775	0.2138	0.2316
17:00:00	0.22115	0.22695	0.2405	0.25935	0.22835	0.24025	0.2139	0.21145	0.23025	0.25575	0.2172	0.2405
17:28:00	0.21875	0.22555	0.23745	0.2568	0.2287	0.23805	0.2119	0.2095	0.226	0.24025	0.21145	0.22635
17:57:00	0.21945	0.22505	0.23905	0.25465	0.22705	0.23885	0.21275	0.21095	0.22705	0.2383	0.21405	0.2228
18:25:00	0.21635	0.22095	0.23735	0.2485	0.2277	0.2367	0.2104	0.20995	0.2241	0.2315	0.21265	0.2199
18:13:00	0.21995	0.22335	0.24355	0.2533	0.22985	0.2411	0.2114	0.211	0.2241	0.23325	0.211	0.2179
18:42:00	0.21115	0.2209	0.2337	0.24785	0.228	0.2348	0.2102	0.20815	0.22275	0.2274	0.2131	0.21395
19:10:00	0.21055	0.22005	0.23565	0.24295	0.22755	0.23365	0.20925	0.2069	0.21915	0.2227	0.21235	0.2106
19:38:00	0.2108	0.2226	0.23605	0.24805	0.2313	0.23545	0.21035	0.20885	0.2225	0.22725	0.21285	0.2095
19:27:00	0.20735	0.2199	0.2344	0.24405	0.22935	0.23115	0.21035	0.2081	0.2276	0.22555	0.21135	0.2104
19:55:00	0.2118	0.2227	0.2421	0.248	0.23145	0.235	0.20895	0.2072	0.22405	0.21895	0.2063	0.21155
20:23:00	0.20985	0.2237	0.2423	0.24525	0.23155	0.2373	0.211	0.20895	0.2252	0.21925	0.2076	0.2125
20:12:00	0.2036	0.21735	0.23295	0.23685	0.2281	0.2256	0.20685	0.20295	0.21675	0.211	0.2028	0.20425
20:40:00	0.20365	0.21765	0.2302	0.2346	0.22425	0.2211	0.20565	0.20485	0.21825	0.21215	0.2051	0.20275
21:08:00	0.20455	0.22055	0.23095	0.24015	0.22385	0.22635	0.20645	0.2069	0.21725	0.21155	0.2056	0.2046
21:37:00	0.2045	0.2161	0.22275	0.2351	0.2204	0.22055	0.20495	0.2048	0.2133	0.20855	0.20115	0.20155
21:25:00	0.2036	0.2189	0.2232	0.23555	0.2214	0.22245	0.2055	0.206	0.218	0.2107	0.20365	0.20285
21:53:00	0.21305	0.22875	0.22955	0.2363	0.21845	0.2238	0.20815	0.2066	0.2192	0.21065	0.2009	0.2023
22:22:00	0.2157	0.249	0.245	0.2536	0.22515	0.2372	0.214	0.22025	0.2375	0.21995	0.21015	0.2028
22:10:00	0.19815	0.21115	0.21655	0.2188	0.2008	0.21045	0.20305	0.2028	0.2058	0.20595	0.2	0.1992
22:38:00	0.19775	0.2088	0.2188	0.2204	0.19835	0.21475	0.2033	0.20305	0.20545	0.20265	0.198	0.19815
23:07:00	0.1978	0.2099	0.2198	0.22295	0.1987	0.21815	0.2047	0.20495	0.20725	0.20535	0.19935	0.1993
23:35:00	0.1992	0.2127	0.2212	0.22965	0.1969	0.2179	0.2051	0.20385	0.2081	0.1997	0.1962	0.1994
23:23:00	0.1984	0.2088	0.2163	0.2194	0.19745	0.21465	0.20525	0.20525	0.2066	0.2017	0.1973	0.1993
23:52:00	0.19885	0.20795	0.21965	0.2233	0.19505	0.21885	0.205	0.20475	0.2093	0.19895	0.1988	0.1994
24:20:00	0.198	0.20585	0.21455	0.21495	0.1934	0.21545	0.2025	0.2014	0.2068	0.19765	0.1978	0.1992
24:08:00	0.1979	0.2057	0.2137	0.21215	0.1917	0.21595	0.2024	0.2017	0.2054	0.1966	0.1934	0.19935
24:37:00	0.19845	0.20345	0.2115	0.216	0.19115	0.2137	0.20255	0.2015	0.2051	0.1939	0.19295	0.2

## Sheet: FigS2B
3 h		7 h
WT	ΔssrA	WT	ΔssrA
1.3	1.2	3.6	3.1
1.2	1.3	3.3	3.4
1.2	1.2	3.2	3.1
1.4	1.3	3.5	3.4
1.6	1.5

## Sheet: FigS2C
WT	Δlux	ΔssrA	ΔssrA + ssrA
0.670451	0.666872	0.544408	0.659466
0.586237	0.674564	0.628061	0.644864
0.702209	0.626291	0.55722	0.708066

## Sheet: FigS2D
24 h	48 h	72 h
-1.09362	-1.34282	-0.0472559
0.119736	0.276349	-0.232993
0.186216	-0.148894	-0.360796
0.957022	-0.378312	-0.759045
0.488232	-0.00344804	-0.065596
	-0.380866	-0.420984
-0.801195	0.0691026	0.638514
	-0.458488	0.780502
	-0.0388859	-0.871776
0.882016	-0.296699	-0.116748
-0.221569	-0.0278074	-0.693417
0.175458	-0.575886	0.0742423
	0.86806	-1.12503
	-0.419014	-0.830817
-0.485425	-0.867233	0.149569
-0.237107	-1.22051	-0.672118
-0.12584	-0.62327	0.320056
-0.670184	0.0258389	-0.458095
-0.442583	-0.857271	-0.306363
-0.753521	-1.48245	0.441391
-0.930596	-1.00778	-1.02776
-0.841728	-0.306363	-1.0291
-0.567909	-0.341125	-1.04758
-1.25705	-0.217422	-1.66746
-2.05124	-0.653693	-1.86901
1.0938	-0.472368	-0.142758
-0.359757	-0.646703	-0.13123
-0.447978	-0.162311	0.166739
	-0.100253	0.8

## Sheet: FigS2E
Gene	WT	ΔsmpB	ΔssrA	ΔssrA + ssrA
ssrA	21100.7	24833.5	0	395961
	40905.3	37122.3	0	356860
	23657.3	23575.5	0	222740
smpB	1.31494	0	1.76541	50.9143
	1.60214	0	1.42899	55.3304
	1.41912	0	3.45815	41.7875
